# Supplementary material for: Presence of Coliforms and Reduced Water Quality in the Second Biggest Reservoir in São Paulo, Brazil
Source: Life (Basel). 2025 Apr 30;15(5):729. doi: 10.3390/life15050729 (PMC12113168; doi:10.3390/life15050729)
Supplement: Supplementary file 1 [file life-15-00729-s001.zip]

Archive with 1 entries (1 files):
- life-3239297-supplementary.xlsx
