# Supplementary material for: Presence of Coliforms and Reduced Water Quality in the Second Biggest Reservoir in São Paulo, Brazil
Source: Life (Basel). 2025 Apr 30;15(5):729. doi: 10.3390/life15050729 (PMC12113168; doi:10.3390/life15050729)
Supplement: Supplementary file 1 [file life-15-00729-s001.zip › life-3239297-supplementary.xlsx]

## Sheet: Table S1_Coordinates
Sample	Latitude	Longitude
Gua1	23.679659 S	46.719835 W
Gua2	23.709390 S	46.714570 W
Gua3	23.71657 S	46.71621 W
Gua4	23.72597 S	46.72176 W
Gua5	23.74166 S	46.72289 W
Gua6	23.75390 S	46.72677 W
Gua7	23.747416 S	46.740293 W
Gua8	23.749067 S	46.748094 W
Gua9	23.753707 S	46.767966 W
Gua10	23.742860 S	46.770740 W
Gua11	23.718132 S	46.749801 W
Gua12	23.708143 S	46.761385 W
Gua13	23.711873 S	46.730409 W
Gua14	23.673839 S	46.728647 W
Gua15	23.698485 S	46.745538 W
Gua16	23.695144 S	46.719305 W
Gua17	23.771650 S	46.783288 W

## Sheet: Table S2_Bottom
Sample	Bathymetry (metre)				Turbidity (NTU)				Water temperature (ºC)				Dissolved oxigen (mg/L)				pH				Ammonia (mg/L)				Nitrate (mg/L)				Phosphorus (mg/L)				CFU
	Time-Point1	Time-Point2	Time-Point3	Time-Point4	Time-Point1	Time-Point2	Time-Point3	Time-Point4	Time-Point1	Time-Point2	Time-Point3	Time-Point4	Time-Point1	Time-Point2	Time-Point3	Time-Point4	Time-Point1	Time-Point2	Time-Point3	Time-Point4	Time-Point1	Time-Point2	Time-Point3	Time-Point4	Time-Point1	Time-Point2	Time-Point3	Time-Point4	Time-Point1	Time-Point2	Time-Point3	Time-Point4	Time-Point1	Time-Point2	Time-Point3	Time-Point4
Gua1	0.7	1.4	1	2.5	46.7	156	163	66.6	23.8	21.3	22.8	19.4	3.1	4.9	4.5	7.9	7.1	7.1	7.9	6.1	6.9	6.5	6.1	5.6	2.8	3.1	1.8	0.03	10.5	11.8	12.9	11.43	44000	13000	12000	54000
Gua2	1.6	3.2	2.9	3.6	139	114	126	960	23	21.6	21.9	20.5	3.9	5.4	3.8	13.3	6.8	6.6	6.7	6.3	4.3	4.8	4.5	3.2	0.31	0.21	0.15	0.13	2.8	1.7	2.5	1.84	2300	23000	3800	9800
Gua3	1.3	1.5	1	2.2	56.9	3.01	70.89	45.5	22.1	21.6	22.9	19.8	5.7	9.8	4.3	7.4	7.2	7	7.3	7	5.3	4.2	9.3	4.2	0.63	0.56	0.72	0.58	2.2	1.3	2.8	1.76	83000	8700	62000	91000
Gua4	0.9	1.2	1	1.8	94	104	114	79.9	21.5	21.8	22.9	20.2	1.6	2.4	2.3	20.2	7	6.9	7	6.7	5.5	5	5.9	5.6	1.1	0.9	1	1.2	3.1	3.1	2.9	3.1	43000	56000	98000	91000
Gua5	1	1.3	1.1	1.2	7.8	199	202	169.64	21.5	20.8	23	20	5.2	2.1	3.9	9.8	6.9	7	7	6.9	5.8	5.5	5.6	4.8	1.3	4.9	3.98	4.42	1.2	1.9	2.89	11.5	430000	890000	450000	534000
Gua6	2.1	2	1.8	1.7	249	467	137	10.4	22.6	21	22	19.8	0.8	1.5	2.1	3.6	5.9	6.2	5.9	6	4.9	5.9	4.1	4.5	2.7	2.1	2.1	1.37	6.4	6.9	5.7	6.3	680000	456000	980000	670000
Gua7	3.8	3.5	3.4	5.8	98.3	202	183	107.1	21.8	22.1	19.9	20.4	9.1	3.4	7.4	8.8	7.1	6.8	6.9	5.9	3.6	3.7	4	3.5	0.89	0.98	0.9	0.78	0.34	0.23	0.3	2.52	34000	19000	23000	18000
Gua8	1.6	1.7	1.8	3.9	142	235	261	154	21.3	22.1	19.5	19.3	4.3	2.8	6.8	9.3	6.9	6.4	7	6.8	2.7	1.8	1.5	0.8	1	1.3	1.1	0.18	0.1	0.12	0.2	2.26	420000	780000	670000	5300000
Gua9	0.7	3.3	3	3.3	23.9	187	192	66.2	22.1	21.1	21.8	19.3	4.3	3.9	4.1	5.5	6.5	7.4	6.8	6.4	5.3	5.2	4.2	4.1	2.8	2.1	3.1	2.3	1	1.2	2.1	10.56	87000	56000	59000	48000
Gua10	2.3	3.3	1.5	3.6	276	31.4	259	190.2	22.1	22.4	21.4	19.1	5.1	4.9	4.5	4.4	6.8	6.1	5.9	6.7	4	4.1	3.9	3.5	0.7	0.3	0.6	0.09	1.9	1.2	2.1	2.66	987000	980000	560000	230000
Gua11	3.5	5	4.2	6.1	121	67.7	259	119	20.3	21.7	20.8	19.3	3.5	5.3	4.5	4.4	6.9	7.2	6.4	7.1	5.3	5	5.9	4.5	0.34	0.3	0.34	0.39	1.3	1.2	1.8	2.66	170000	172000	180000	190000
Gua12	1.5	2.7	1.2	2.6	67.9	314	297	71.7	19.7	20.8	21	18.7	4.9	5.4	5.4	2.6	7	9	7	6.9	4.5	4.5	5.2	4.1	0.32	0.34	0.3	0.38	5.5	6.3	5.6	10.45	140000	190000	240000	240000
Gua13	4.2	7.8	6.8	7.7	56.9	139	129	44.9	19.6	21	20.8	19.9	5.6	4.8	5.8	5.3	7.1	7.6	7	7.1	3.9	4.3	4.1	4	0.1	0.09	0.1	0.09	1.9	2.1	1.9	1.96	210000	245000	250000	190000
Gua14	6.2	5.4	12.2	7.9	803	66	139	67.7	19.5	21.2	21.9	21.7	2.3	7.6	8.3	7.6	7	7.1	6.9	7.4	4.1	4.3	4.1	4	0.3	0.39	0.28	0.18	1.3	1.5	1.3	3.27	240000	243000	190000	240000
Gua15	1.2	1.3	1.2	1.8	421	132	321	86.6	21	21.9	19.8	20	2.4	1.9	1.4	6.4	7.1	7.3	7	7	4.5	4.3	4	4.5	0.25	0.21	0.28	0.25	1.5	1.9	1.8	1.17	280000	245000	280000	300000
Gua16	1	3	2.9	1.9	57.8	142	159	18.9	19.8	21.4	20	19.5	5	4.16	5.1	2.9	7.2	7.3	7	7.1	3.9	4.5	3.9	3.2	0.22	0.2	0.28	0.14	1	1.8	1.5	1.04	200000	20000	30000	1200
Gua17		1.2	1	2.9		122	139	108		19.3	20	18.3		3.2	2.8	5.7		6.4	6.9	7		4	3.8	4.1		1.5	0.9	1.1		1.7	1.9	1.14		270000	254000	240000
Average	2.1	2.87059	2.82353	3.55882	166.325	157.712	185.346	139.196	21.3563	21.3588	21.3176	19.7176	4.175	4.32118	4.52941	7.35882	6.90625	7.02353	6.85882	6.72941	4.65625	4.56471	4.71176	4.01176	0.985	1.14588	1.05471	0.800588	2.6275	2.70294	2.95235	4.44824	253144	274512	255400	496882

## Sheet: Table S3_Surface
Sample	Turbidity (NTU)				Water temperature (ºC)				Dissolved oxigen (mg/L)				pH				Ammonia (mg/L)				Nitrate (mg/L)				Phosphorus (mg/L)				Biochemical oxygen demand				CFU
	Time-Point1	Time-Point2	Time-Point3	Time-Point4	Time-Point1	Time-Point2	Time-Point3	Time-Point4	Time-Point1	Time-Point2	Time-Point3	Time-Point4	Time-Point1	Time-Point2	Time-Point3	Time-Point4	Time-Point1	Time-Point2	Time-Point3	Time-Point4	Time-Point1	Time-Point2	Time-Point3	Time-Point4	Time-Point1	Time-Point2	Time-Point3	Time-Point4	Time-Point1	Time-Point2	Time-Point3	Time-Point4	Time-Point1	Time-Point2	Time-Point3	Time-Point4
Gua1	46.7	12.1	29.18	4.92	24	22.3	23.5	21.7	3.1	6.9	7.2	8.5	7.8	6.9	8.1	6.9	5.9	5.1	5.2	4.8	2	2.5	1	0.17	0.12	0.34	0.38	0.22	6.2	6.8	7.4	8.3	38000	26000	1400	46000
Gua2	12.8	10.6	27.56	7.52	25	21.7	23.1	20.8	4.5	9.8	5.7	7.5	7.2	6.9	7.1	6.19	5.1	3.8	4.1	3.9	0.3	0.19	0.3	0.02	0.9	1.1	1	0.16	6.4	5.8	6.1	6.7	1900	19000	2700	7300
Gua3	10.9	5.45	30.8	4.38	23.4	21.4	23.1	19.3	6.3	11.6	5.4	13.1	6.8	7.4	7.1	6.4	3.9	3.7	7.8	3.3	0.38	0.41	0.64	0.39	2.9	0.75	1.1	2.12	8.1	7.2	8.9	8.6	67000	7300	58000	76000
Gua4	6.4	8.35	27.9	5.83	21.9	22	23.5	19.7	8.1	6.3	5.8	19.7	7	6.2	6.8	6.1	5.3	4.9	5.1	4.8	1.1	0.82	0.9	0.76	3.1	2.8	2.8	2.7	7.6	8.1	8.4	8.3	38000	40000	53000	45000
Gua5	6.8	3.91	27.8	19	21.7	21.3	23.1	19.7	5.6	5.3	10.2	7.3	7.1	6.9	7.1	6.7	5.7	4.9	5.1	4	1.2	1.1	0.91	0.54	1.1	0.8	0.9	5.26	6.8	6.2	7.1	6.9	320000	780000	670000	456000
Gua6	5.89	3.66	4.8	3.7	23.8	23	22.8	19.2	4.7	2.8	4.2	7.9	6	6.5	6	6.1	4.1	5.6	3.9	4	1.9	1.8	1.1	0.9	1.1	1.3	1.6	0.57	8.4	8.8	9.4	8.9	560000	380000	780000	540000
Gua7	4.9	4.27	31.32	25.1	22	23.5	21	19.7	12.3	5.2	7.9	10.2	6.9	6	6.3	6.4	2.9	3	3.9	3.2	0.32	0.29	0.34	0.26	0.05	0.08	0.07	2.9	5.4	5.8	4.8	3.9	23000	17000	19000	15000
Gua8	6.2	4.83	27.18	5.14	22.5	24.1	22.3	19.5	8.9	4.2	6.9	10.6	7.2	7.2	7.1	7	3.2	3.2	3.5	2.27	1.6	2.2	1.2	0.82	0.06	0.09	0.1	2.34	5.3	5.2	6.1	5.8	390000	72000	48000	1900
Gua9	23.9	6.16	28	5.4	23	22.6	23.1	20	4.7	5.6	6.2	9.9	7	6.9	7.1	6.9	2.5	2.1	2.3	1.9	2.5	1.1	1.1	0.51	0.9	0.08	0.92	1.75	6.4	5.2	5.9	6.1	67000	34000	23000	55000
Gua10	28.1	2.12	27.6	2.19	23.4	21.3	23.1	20.1	10.8	13.9	12.3	4.5	7	5.5	6.8	6.9	2.1	2.8	2.1	1.8	0.4	0.78	0.9	0.49	1	0.75	1.1	1.44	6.9	6.2	5.9	6.4	450000	780000	340000	190000
Gua11	23.9	9.32	27.6	3.72	21.4	21.2	22.1	19.7	5.2	5.7	12.3	4.5	7.3	7.3	6.5	7.5	4.8	4.3	5.1	4.8	0.29	0.25	0.21	0.24	1	0.75	1.1	1.44	7.2	5.8	6.1	5.2	150000	168000	160000	170000
Gua12	8.1	5.4	32	2.35	20.9	21.4	22	21	5.2	5.8	6.1	7.7	7.2	8.1	7.5	7.1	4.1	3.9	4.9	3.5	0.29	0.25	0.23	0.22	1.2	1.5	1.8	2.54	6.8	6.5	7.2	7.8	124000	187000	178000	19000
Gua13	6.8	5.7	28	11.5	19.8	21.8	21.9	22.1	6.8	9.6	10.1	12.1	7.5	8	7.4	7.5	3.8	4	3.9	4.1	0.08	0.07	0.09	0.08	1.5	1.8	1.75	1.36	7.2	8.1	8.6	8.3	190000	210000	240000	187000
Gua14	6.46	10.9	27.2	3.58	20	22	22	21.3	13.8	12.6	13.2	10.8	7.5	7.3	7	7.1	3.9	4	3.9	3.38	0.28	0.32	0.3	0.25	0.09	0.08	0.062	1.43	6.4	6.9	5.8	5.5	190000	198000	180000	198000
Gua15	32.5	13.4	29.2	2.44	22.9	22	20.9	20.9	3.8	2.2	1.9	9.4	7.3	6.9	7.1	7.4	4.1	3.9	3.9	4.9	0.2	0.19	0.2	0.18	1.2	1.4	1.3	1.02	9.3	10.4	12.3	12.5	240000	220000	240000	245000
Gua16	14.8	7.13	28.1	5.69	20.8	21.5	21	19.7	5.8	6.5	7.2	3.2	7.3	7.8	7.4	7.4	3.8	4.1	3.6	2.8	0.21	0.19	0.2	0.1	0.9	1.2	1.1	1.02	7.5	8.2	8.1	8.3	180000	19000	21000	1000
Gua17		5.4	38.2	2.83		23.5	21	19		3.9	4.3	11.3		7.2	7.5	7.4		4.1	3.8	3.9		1.3	0.9	1		1.6	1.8	0.34		7.9	8.4	8.6		260000	230000	210000
Average	15.3219	6.98235	27.7906	6.78176	22.2812	22.1529	22.3235	20.2	6.85	6.93529	7.46471	9.30588	7.13125	7	7.05294	6.88176	4.075	3.96471	4.24118	3.60882	0.815625	0.809412	0.618824	0.407647	1.07	0.965882	1.11071	1.68294	6.99375	7.00588	7.44118	7.41765	189306	201018	190829	144835

## Sheet: Table S4_Seq EzBioCloud
MTP_List								Cluster			Option
MTP ID	MTP name	Region	Valid reads	DB Ver.	Date			Method	CL_OPEN_REF_UCLUST_MC2		Database	chunlab
FR23080100S0032	Gua16_1S_S52_L001_R1_001	V3V4	41908	PKSSU4.0	2023-08-01~2024-07-31			Cut off	0.97		Normalization	none
FR23080100S0030	Gua15_1S_S51_L001_R1_001	V3V4	45625	PKSSU4.0	2023-08-01~2024-07-31			Target	Bacteria		Count	0
FR23080100S0029	Gua14_1S_S50_L001_R1_001	V3V4	42741	PKSSU4.0	2023-08-01~2024-07-31
FR23080100S0028	Gua13_1S_S49_L001_R1_001	V3V4	47668	PKSSU4.0	2023-08-01~2024-07-31			Sample name	Target reads	OTUs	Phylogenetic Diversity	Good's coverage of library(%)
FR23080100S0026	Gua12_1S_S48_L001_R1_001	V3V4	34882	PKSSU4.0	2023-08-01~2024-07-31			Gua1_1S_S37_L001_R1_001	47674	3259	4154	98.30
FR23080100S0025	Gua11_1S_S47_L001_R1_001	V3V4	39500	PKSSU4.0	2023-08-01~2024-07-31			Gua2_1S_S38_L001_R1_001	45260	2320	1968	99.52
FR23080100S0024	Gua10_1S_S46_L001_R1_001	V3V4	34955	PKSSU4.0	2023-08-01~2024-07-31			Gua3_1S_S39_L001_R1_001	50813	3066	3543	99.04
FR23080100S0023	Gua9_1S_S45_L001_R1_001	V3V4	50364	PKSSU4.0	2023-08-01~2024-07-31			Gua4_1S_S40_L001_R1_001	46840	3348	3669	98.95
FR23080100S0022	Gua8_1S_S44_L001_R1_001	V3V4	55704	PKSSU4.0	2023-08-01~2024-07-31			Gua5_1S_S41_L001_R1_001	45625	2247	2309	99.38
FR23080100S0019	Gua7_1S_S43_L001_R1_001	V3V4	49994	PKSSU4.0	2023-08-01~2024-07-31			Gua6_1S_S42_L001_R1_001	52845	3455	4547	98.54
FR23080100S0018	Gua6_1S_S42_L001_R1_001	V3V4	52845	PKSSU4.0	2023-08-01~2024-07-31			Gua7_1S_S43_L001_R1_001	49994	2412	2265	99.45
FR23080100S0017	Gua5_1S_S41_L001_R1_001	V3V4	45625	PKSSU4.0	2023-08-01~2024-07-31			Gua8_1S_S44_L001_R1_001	55704	2174	1940	99.66
FR23080100S0016	Gua4_1S_S40_L001_R1_001	V3V4	46840	PKSSU4.0	2023-08-01~2024-07-31			Gua9_1S_S45_L001_R1_001	50364	2289	2084	99.48
FR23080100S0015	Gua3_1S_S39_L001_R1_001	V3V4	50813	PKSSU4.0	2023-08-01~2024-07-31			Gua10_1S_S46_L001_R1_001	34955	1945	1684	99.48
FR23080100S0014	Gua2_1S_S38_L001_R1_001	V3V4	45260	PKSSU4.0	2023-08-01~2024-07-31			Gua11_1S_S47_L001_R1_001	39500	2521	2488	99.27
FR23080100S0013	Gua1_1S_S37_L001_R1_001	V3V4	47674	PKSSU4.0	2023-08-01~2024-07-31			Gua12_1S_S48_L001_R1_001	34882	1775	2444	99.13
								Gua13_1S_S49_L001_R1_001	47668	2359	1828	99.63
								Gua14_1S_S50_L001_R1_001	42741	1944	1864	99.51
								Gua15_1S_S51_L001_R1_001	45625	3016	3625	98.77
								Gua16_1S_S52_L001_R1_001	41908	2413	2101	99.41

## Sheet: Table S5_Seq Qiime2
per-sample-fastq-counts						stats
sample ID	forward sequence count	reverse sequence count				sample-id	input	filtered	percentage of input passed filter	denoised	merged	percentage of input merged	non-chimeric	percentage of input non-chimeric
Gua5	424017	424017				#q2:types	numeric	numeric	numeric	numeric	numeric	numeric	numeric	numeric
Gua15	392943	392943				Gua1	301230	255963	84.97	236276	242	0.08	227	0.08
Gua9	370529	370529				Gua10	98725	55111	55.82	51466	18	0.02	18	0.02
Gua6	344034	344034				Gua11	227553	195378	85.86	180030	189	0.08	169	0.07
Gua7	340046	340046				Gua12	232432	199015	85.62	189986	180	0.08	147	0.06
Gua2	337182	337182				Gua13	256341	207664	81.01	195519	161	0.06	153	0.06
Gua14	326907	326907				Gua14	326907	272353	83.31	257742	360	0.11	326	0.1
Gua3	315406	315406				Gua15	392943	332434	84.6	307266	381	0.1	367	0.09
Gua1	301230	301230				Gua16	292016	246487	84.41	228310	200	0.07	186	0.06
Gua16	292016	292016				Gua2	337182	285537	84.68	265849	282	0.08	273	0.08
Gua4	285599	285599				Gua3	315406	268867	85.24	250487	238	0.08	222	0.07
Gua8	261949	261949				Gua4	285599	243445	85.24	223675	256	0.09	249	0.09
Gua13	256341	256341				Gua5	424017	365943	86.3	343799	420	0.1	397	0.09
Gua12	232432	232432				Gua6	344034	290788	84.52	270126	438	0.13	377	0.11
Gua11	227553	227553				Gua7	340046	290514	85.43	273043	304	0.09	278	0.08
Gua10	98725	98725				Gua8	261949	223990	85.51	212526	392	0.15	341	0.13
						Gua9	370529	317355	85.65	298256	332	0.09	326	0.09
